# Supplementary material for: Hip and Knee Bilateral Deficit Across Bilateral, Unilateral, and Split-Load Leg Press Conditions
Source: J Funct Morphol Kinesiol. 2026 May 28;11(2):216. doi: 10.3390/jfmk11020216 (PMC13301863; doi:10.3390/jfmk11020216)
Supplement: Supplementary file 1 [file jfmk-11-00216-s001.zip]

Archive with 1 entries (1 files):
- jfmk-4272901-supplementary.png
